# Supplementary material for: LncRNA AERRIE Is Required for Sulfatase 1 Expression, but Not for Endothelial-to-Mesenchymal Transition
Source: Int J Mol Sci. 2021 Jul 28;22(15):8088. doi: 10.3390/ijms22158088 (PMC8347915; doi:10.3390/ijms22158088)
Supplement: Supplementary file 1 [file ijms-22-08088-s001.zip]

Archive with 1 entries (1 files):
- Supplemental tables.pdf
